# Supplementary material for: Structural insights into the in situ assembly of clustered protocadherin γB4
Source: Nat Commun. 2025 Feb 16;16:1682. doi: 10.1038/s41467-025-56948-x (PMC11830823; doi:10.1038/s41467-025-56948-x)
Supplement: Supplementary file 6 — Source Data [file 41467_2025_56948_MOESM6_ESM.xlsx]

## Sheet: figure 5
	Ctrl-GFP	γB4-ΔIC	L585A	V590G
	0/15	9/9	0/11	0/12
	0/16	7/10	0/16	0/13
	0/20	10/15	0/11	0/12
	0/19	6/9	0/9	1/10
	0/16	11/15	0/11	0/15
	0/15	9/14	0/9	0/8
	0/10	8/15	0/15	1/11
	0/8	6/11	2/12	2/14
	0/8	7/9	0/11	2/15
	0/12	10/11	2/12	0/15
	0/12	11/15	0/10	0/11
	0/12	13/20	0/9	0/8
	0/14	9/11	0/12	0/11
	0/10	10/14	0/14	0/8
	0/10	10/13	0/10	2/12
	0/12	11/15	1/8	1/15
	0/13	11/12	1/16	2/15
	0/11	12/15	1/10	0/10
	0/11	9/12	0/11	3/10
	0/12	11/11	0/10	2/13
Note: 1. Each fractional number represents the percentage of highlighted fluorescent interfaces appeared in the pairs of neighboring cells in a stochastic field of view. Note 2. Data for GFP and γB4-ΔIC are shared with Figure 7.

## Sheet: figure 7
	Ctrl-GFP	γB4-FL	γB4-ΔIC	γB4-ΔVIC	γB4-ΔCIC
	0/15	0/11	9/9	10/14	5/9
	0/16	3/13	7/10	10/13	6/18
	0/20	1/10	10/15	6/11	8/22
	0/19	1/13	6/9	6/9	7/13
	0/16	3/21	11/15	5-10	2/8
	0/15	0/17	9/14	5/10	2/9
	0/10	1/14	8/15	3/9	6/12
	0/8	1/11	6/11	4/9	5/15
	0/8	0/15	7/9	2/8	4/16
	0/12	0/16	10/11	3/8	5/11
	0/12	1/22	11/15	6/8	2/8
	0/12	2/18	13/20	5/12	4/10
	0/14	1/23	9/11	7/17	5/13
	0/10	2/18	10/14	6/14	2/12
	0/10	2/25	10/13	4/16	9/15
	0/12	6/11	11/15	8/10	5/9
	0/13	1/9	11/12	8/11	4/7
	0/11	3/17	12/15	6/9	4/14
	0/11	3/10	9/12	4/7	5/12
	0/12	2/20	11/11	8/12	7/14
Note: 1. Each fractional number represents the percentage of highlighted fluorescent interfaces appeared in the pairs of neighboring cells in a stochastic field of view. Note 2. Data for GFP and γB4-ΔIC are shared with Figure 5.

## Sheet: figure S6
	γB4-ΔVIC1	γB4-ΔVIC2	γB4-ΔVIC3
	3/12	3/12	1/13
	0/12	3/9	0/10
	3/14	3/10	0/10
	0/10	3/9	0/10
	0/12	2/10	0/8
	1/10	2/10	0/10
	0/12	0/10	1/10
	1/10	4/10	0/10
	0/11	0/9	0/10
	1/12	2/11	0/10
Note: 1. Each fractional number represents the percentage of highlighted fluorescent interfaces appeared in the pairs of neighboring cells in a stochastic field of view.
